# Supplementary material for: Engineering spin-dependent catalysts: chiral covalent organic frameworks with tunable electroactivity for electrochemical oxygen evolution
Source: Natl Sci Rev. 2024 Sep 16;11(9):nwae332. doi: 10.1093/nsr/nwae332 (PMC11467994; doi:10.1093/nsr/nwae332)
Supplement: nwae332_Supplemental_Files [file nwae332_supplemental_files.zip]

Archive with 1 entries (1 files):
- 829-SI.rar
